# Supplementary material for: Study on Influence Factors of H2O2 Generation Efficiency on Both Cathode and Anode in a Diaphragm-Free Bath
Source: Materials (Basel). 2024 Apr 11;17(8):1748. doi: 10.3390/ma17081748 (PMC11050835; doi:10.3390/ma17081748)
Supplement: Supplementary file 1 [file materials-17-01748-s001.zip]

Archive with 1 entries (1 files):
- materials-2932874-supplementary.pdf
